# Supplementary material for: Tropism, pathology, and transmission of equine parvovirus-hepatitis
Source: Emerg Microbes Infect. 2020 Mar 20;9(1):651–63. doi: 10.1080/22221751.2020.1741326 (PMC7144241; doi:10.1080/22221751.2020.1741326)
Supplement: Supplemental Material [file TEMI_A_1741326_SM8682.zip]

Archive with 6 entries (6 files):
- Supplementary Material/horses and samples list_for PDF)_final.xlsx
- Supplementary Material/supp2_final.jpg
- Supplementary Material/Suppl Fig 1a_final.jpg
- Supplementary Material/Suppl Fig 1b_final.jpg
- Supplementary Material/Suppl Fig 1c_final.jpg
- Supplementary Material/Suppl Fig 3.jpg
