# Supplementary material for: Tropism, pathology, and transmission of equine parvovirus-hepatitis
Source: Emerg Microbes Infect. 2020 Mar 20;9(1):651–63. doi: 10.1080/22221751.2020.1741326 (PMC7144241; doi:10.1080/22221751.2020.1741326)
Supplement: Supplemental Material [file TEMI_A_1741326_SM8682.zip › Supplementary Material/horses and samples list_for PDF)_final.xlsx]

## Sheet: Sheet1
Horse	Tropism	Liver biopsy	Serum chemistry	Inoculation product, route, dose of EqPV-H				Shedding
				#1	#2	#3	#4
A		hepatitis 7 wpi, hepatitis 8 wpi	yes	serum, IV, 5e6 GE				yes
B	acute	5 wpi		30 horse fly bites	serum, IV, 5e6 GE
C	acute	5 wpi		MSC-AHS, SDFT, 1.4e5 GE	serum, SDFT, 1e7 GE
D	acute	5 wpi		serum + MSC, SDFT, 1e7 GE
E	16 wpi	hepatitis 9 wpi	yes	serum, IV, 5e6 GE
F	> 24 wpi			natural
G	> 35 wpi			natural
Horse	Tropism	Liver biopsy	Serum chemistry	Inoculation product, route, dose of EqPV-H				Shedding
				#1	#2	#3	#4
H		pre, hepatitis 7 wpi, recovered 19 wpi	yes	serum, IV, 5e6 GE				yes
I		pre, hepatitis 7 wpi, recovered 16 wpi	yes	16 horse fly bites	serum, IV, 5e6 GE			yes
J		pre, hepatitis 7 wpi, recovered 19 wpi	yes	serum, IV, 5e6 GE				yes
K			yes	MSC-AHS, SDFT, 7e5 GE	serum + MSC, SDFT, 5.7e6 GE
L		hepatitis 6 wpi	yes	MSC-FBS, IA, <LOD	serum, IA, 2.3e7 GE			yes
M			yes	MSC-AHS, IA, 2.4e4 GE	serum, IA, 2.3e7 GE			yes
N			yes	2 horse fly bites	serum, IN, 1e6 GE	serum, PO, 1e7 GE	serum, IV, 5e6 GE
O			yes	serum, IN, 1e6 GE	serum, PO, 1e7 GE
